# Supplementary material for: Misreporting of Energy Intake Is Related to Specific Food Items in Low-Middle Income Chilean Adolescents
Source: Children (Basel). 2022 Feb 21;9(2):293. doi: 10.3390/children9020293 (PMC8870629; doi:10.3390/children9020293)
Supplement: Supplementary file 1 [file children-09-00293-s001.zip]

Archive with 1 entries (1 files):
- children-1541310-supplementary.pdf
